# Supplementary material for: Coronary stents with inducible VEGF/HGF-secreting UCB-MSCs reduced restenosis and increased re-endothelialization in a swine model
Source: Exp Mol Med. 2018 Sep 3;50(9):114. doi: 10.1038/s12276-018-0143-9 (PMC6119684; doi:10.1038/s12276-018-0143-9)
Supplement: Supplementary file 6 — Supplementary Table 2 [file 12276_2018_143_MOESM6_ESM.xlsx]

## Sheet: Name of group
No.	LAD	LCX
#1	BMS	U-M
#2	HV/U-M	BMS
#3	HV/U-M	U-M
#4	U-M	BMS
#5	BMS	HV/U-M
#6	HV/U-M	BMS
#7	U-M	HV/U-M
#8	BMS	U-M
#9	U-M
	BMS	U-M	H V/U-M
	3.15	4.78	2.66
	2.31	4.28	1.77
	2.4	2.47	2.23
	2.32	2.27	1.51
	4.1	4.8	1.06
	4.28	4.99
average	3.09333	3.93167	1.846
STD	0.376563	0.992315	0.556151
	BMS	U-M	H V/U-M
	66.39	85.2	59.19
	56.51	83	42.43
	51.97	61.42	53.73
	50.79	69.31	33.81
	75.76	87.36	27.97
	83.23	86.67
average	64.1083	78.8267	43.426
STD	6.01999	10.7291	11.722

## Sheet: OCT 4weeks trial
OCT data with 4 weeks trial
		No	Frame	Lumen Area (mm²)	Stent Area (mm²)	Neointimal Area (mm²)	Neointimal Area (%)
#1	BMS	1	39	1.5	3.22	1.72	53.4161
		2	44	1.63	3.72	2.09	56.1828
		3	49	1.33	4.53	3.2	70.6402
		4	54	1.24	4.71	3.47	73.673
		5	59	1.45	4.91	3.46	70.4684
		6	64	1.55	4.61	3.06	66.3774
		7	69	1.69	4.55	2.86	62.8571
		8	74	1.73	4.33	2.6	60.0462
		9	79	1.58	3.33	1.75	52.5526
		10	84	1.67	3.96	2.29	57.8283
		11	89	1.71	4.07	2.36	57.9853
		12	94	1.56	4.14	2.58	62.3188
		13	103	2.06	3.88	1.82	46.9072
		14	108	1.95	4.23	2.28	53.9007
		15	113	1.9	3.36	1.46	43.4524
		16	118	2.11	3.4	1.29	37.9412
		17	123	1.91	2.9	0.99	34.1379
			Average	1.68059	3.99118	2.31059	56.5109
			STD	0.23668	0.574148	0.725238	10.8927
#1	U-M	1	143	2.42	3.5	1.08	30.8571
		2	148	0.61	4.93	4.32	87.6268
		3	153	0.61	4.9	4.29	87.551
		4	158	0.72	4.61	3.89	84.3818
		5	163	0.65	5.4	4.75	87.963
		6	168	0.69	5.43	4.74	87.2928
		7	173	0.74	5.78	5.04	87.1972
		8	178	0.8	5.6	4.8	85.7143
		9	183	0.77	5.02	4.25	84.6614
		10	188	0.76	5.71	4.95	86.69
		11	193	0.73	5.55	4.82	86.8468
		12	198	0.65	5.18	4.53	87.4517
		13	203	0.63	5.12	4.49	87.6953
		14	208	0.73	5.21	4.48	85.9885
		15	213	0.73	5.28	4.55	86.1742
		16	218	0.7	5.26	4.56	86.692
		17	223	0.74	5.38	4.64	86.2454
		18	228	0.79	4.72	3.93	83.2627
		19	233	0.96	4.13	3.17	76.7554
			Average	0.812105	5.09	4.27789	83.0025
			STD	0.387048	0.542897	0.864435	12.5367
#2	HV/U-M	1	34	2.23	3.03	0.8	26.4026
		2	39	2.64	4.43	1.79	40.4063
		3	44	2.29	4.46	2.17	48.6547
		4	49	2.38	4.34	1.96	45.1613
		5	54	3.41	5.18	1.77	34.1699
		6	59	3.08	4.74	1.66	35.0211
		7	64	3.04	4.08	1.04	25.4902
		8	69	3.38	5.25	1.87	35.619
		9	74	3.55	4.98	1.43	28.7149
		10	79	3.12	4.83	1.71	35.4037
		11	84	3.55	5.06	1.51	29.8419
		12	89	3.58	4.84	1.26	26.0331
		13	94	3.43	4.84	1.41	29.1322
		14	99	2.94	4.24	1.3	30.6604
		15	104	2.74	3.82	1.08	28.2723
		16	109	2.61	4.19	1.58	37.7088
		17	114	2.26	3.84	1.58	41.1458
		18	119	2.76	3.99	1.23	30.8271
			Average	2.94389	4.45222	1.50833	33.8147
			STD	0.462122	0.558605	0.341341	6.52684
#2	BMS	1	130	1.52	2.66	1.14	42.8571
		2	135	3.12	4.68	1.56	33.3333
		3	140	3.71	5.01	1.3	25.9481
		4	145	3.68	4.71	1.03	21.8684
		5	150	3.51	4.59	1.08	23.5294
		6	155	3.21	4.36	1.15	26.3761
		7	160	3.02	4.8	1.78	37.0833
		8	165	2.64	4.88	2.24	45.9016
		9	170	2.28	4.98	2.7	54.2169
		10	175	1.92	4.23	2.31	54.6099
		11	180	1.76	3.98	2.22	55.7789
		12	185	1.07	4.72	3.65	77.3305
		13	190	1.13	5.01	3.88	77.4451
		14	195	1.09	5.02	3.93	78.2869
		15	200	1.07	5.07	4	78.8955
		16	205	0.97	4.84	3.87	79.9587
		17	210	1.24	4.14	2.9	70.0483
			Average	2.17294	4.56941	2.39647	51.9687
			STD	1.00038	0.575229	1.09249	21.1192
#3	HV/U-M	1	31	2.38	3.05	0.67	21.9672
		2	36	3.04	3.97	0.93	23.4257
		3	41	3.39	4.32	0.93	21.5278
		4	46	3.35	3.95	0.6	15.1899
		5	51	3.2	4.29	1.09	25.4079
		6	56	3.06	4.11	1.05	25.5474
		7	61	2.52	3.46	0.94	27.1676
		8	66	2.34	4.03	1.69	41.9355
		9	71	2.28	3.41	1.13	33.1378
		10	76	2.63	3.82	1.19	31.1518
		11	81	2.65	3.41	0.76	22.2874
		12	86	2.37	3.09	0.72	23.301
		13	91	2.68	3.73	1.05	28.1501
		14	96	2.19	3.39	1.2	35.3982
		15	101	2.32	3.54	1.22	34.4633
		16	106	2.72	3.83	1.11	28.9817
		17	111	3.37	4.74	1.37	28.903
		18	116	2.62	4.06	1.44	35.468
			Average	2.72833	3.78889	1.06056	27.9673
			STD	0.394197	0.433857	0.271364	6.30714
#3	U-M	1	129	1.58	3.44	1.86	54.0698
		2	134	2.12	3.95	1.83	46.3291
		3	139	2.49	4.01	1.52	37.9052
		4	144	2.17	3.82	1.65	43.1937
		5	149	1.92	4.89	2.97	60.7362
		6	154	1.84	3.73	1.89	50.6702
		7	159	1.74	4.5	2.76	61.3333
		8	164	1.68	4.03	2.35	58.3127
		9	169	1.62	3.95	2.33	58.9873
		10	174	1.45	2.52	1.07	42.4603
		11	179	1.02	4.11	3.09	75.1825
		12	184	0.94	4.68	3.74	79.9145
		13	189	0.83	2.67	1.84	68.9139
		14	194	0.88	4.82	3.94	81.7427
		15	199	1.03	3.9	2.87	73.5897
		16	204	1.22	4.66	3.44	73.8197
		17	209	1.49	4.36	2.87	65.8257
		18	214	0.9	3.29	2.39	72.6444
			Average	1.49556	3.96278	2.46722	61.4239
			STD	0.486201	0.650963	0.77615	13.1357
#4	U-M	1	132	0.68	4.67	3.99	85.439
		2	137	0.73	5.95	5.22	87.7311
		3	142	0.7	5.69	4.99	87.6977
		4	147	0.69	6.3	5.61	89.0476
		5	152	0.72	5.8	5.08	87.5862
		6	157	0.69	5.6	4.91	87.6786
		7	162	0.72	5.53	4.81	86.9801
		8	167	0.69	5.53	4.84	87.5226
		9	172	0.63	5.53	4.9	88.6076
		10	177	0.67	5.38	4.71	87.5465
		11	182	0.69	5.99	5.3	88.4808
		12	187	0.67	5.54	4.87	87.9061
		13	192	0.66	5.34	4.68	87.6404
		14	197	0.68	5.6	4.92	87.8571
		15	202	0.66	5.86	5.2	88.7372
		16	207	0.71	5.51	4.8	87.1143
		17	212	0.69	5.01	4.32	86.2275
		18	217	0.7	4.03	3.33	82.6303
			Average	0.687778	5.49222	4.80444	87.3573
			STD	0.0239341	0.499528	0.498311	1.41803
#4	BMS	1	120	1.73	4.02	2.29	56.9652
		2	125	2.06	5.31	3.25	61.2053
		3	130	2.13	5.87	3.74	63.7138
		4	135	2.43	6.05	3.62	59.8347
		5	140	2.26	5.86	3.6	61.4334
		6	145	2.56	4.43	1.87	42.2122
		7	150	1.84	5.64	3.8	67.3759
		8	155	1.04	5.33	4.29	80.4878
		9	160	0.85	5.46	4.61	84.4322
		10	165	0.79	5.85	5.06	86.4957
		11	170	0.75	5.33	4.58	85.9287
		12	175	0.81	5.76	4.95	85.9375
		13	180	0.74	6.28	5.54	88.2166
		14	185	0.78	5.77	4.99	86.4818
		15	190	0.63	5.68	5.05	88.9085
		16	195	0.72	6.25	5.53	88.48
		17	200	0.62	5.75	5.13	89.2174
		18	205	0.63	4.15	3.52	84.8193
		19	210	0.73	3.22	2.49	77.3292
			Average	1.26842	5.36895	4.10053	75.7618
			STD	0.695416	0.802718	1.06733	13.8698
#5	BMS	1	149	1.31	4.98	3.67	73.6948
		2	154	1.07	6.16	5.09	82.6299
		3	159	1	5.9	4.9	83.0508
		4	164	0.87	6.07	5.2	85.6672
		5	169	0.78	5.78	5	86.5052
		6	174	0.83	5.46	4.63	84.7985
		7	179	0.86	5.44	4.58	84.1912
		8	184	0.79	5.27	4.48	85.0095
		9	189	0.75	5.17	4.42	85.4932
		10	194	0.74	4.95	4.21	85.0505
		11	199	0.72	3.54	2.82	79.661
		12	204	0.8	4.74	3.94	83.1224
		13	209	0.81	4.82	4.01	83.195
		14	214	0.79	4.75	3.96	83.3684
		15	219	0.79	4.72	3.93	83.2627
		16	224	0.74	4.33	3.59	82.9099
			Average	0.853125	5.13	4.27688	83.2256
			STD	0.148775	0.660009	0.616205	2.91376
#5	HV/U-M	1	141	1.69	5.65	3.96	70.0885
		2	146	1.51	3.88	2.37	61.0825
		3	151	1.55	4.45	2.9	65.1685
		4	156	2.02	3.77	1.75	46.4191
		5	161	2.15	4.07	1.92	47.1744
		6	166	2.28	4.82	2.54	52.6971
		7	171	1.94	2.31	0.37	16.0173
		8	176	1.84	3.43	1.59	46.3557
		9	181	1.65	3.54	1.89	53.3898
		10	186	1.58	3.99	2.41	60.401
		11	191	1.55	4.02	2.47	61.4428
		12	196	1.53	4.03	2.5	62.0347
		13	201	1.54	4.16	2.62	62.9808
		14	206	1.44	4.16	2.72	65.3846
		15	211	1.89	4.34	2.45	56.4516
		16	216	1.86	4.37	2.51	57.4371
		17	221	2.57	4.58	2.01	43.8865
		18	226	1.88	3.07	1.19	38.7622
			Average	1.80389	4.03556	2.23167	53.7319
			STD	0.297716	0.689035	0.733358	12.3899
#6	HV/U-M	1	34	1.16	1.97	0.81	41.1168
		2	39	0.84	2.13	1.29	60.5634
		3	44	0.76	2.92	2.16	73.9726
		4	49	0.75	2.47	1.72	69.6356
		5	54	0.97	5.13	4.16	81.0916
		6	59	1.82	4.77	2.95	61.8449
		7	64	1.73	4.21	2.48	58.9074
		8	69	2.25	5.21	2.96	56.8138
		9	74	2.01	3.11	1.1	35.3698
		10	79	1.95	5.54	3.59	64.8014
		11	84	2.01	4.54	2.53	55.7269
		12	89	1.94	5.68	3.74	65.8451
		13	94	2.14	5.34	3.2	59.9251
		14	99	2.88	6.03	3.15	52.2388
		15	104	2.88	5.49	2.61	47.541
		16	109	2.08	4.83	2.75	56.9358
		17	114	1.82	5.58	3.76	67.3835
		18	119	2.25	5.08	2.83	55.7087
			Average	1.79111	4.44611	2.655	59.1901
			STD	0.635548	1.28424	0.917486	10.7308
#6	BMS	1	126	1.81	3.46	1.65	47.6879
		2	131	1.3	4.36	3.06	70.1835
		3	136	1.55	4.79	3.24	67.6409
		4	141	1.47	5.15	3.68	71.4563
		5	146	2.05	4.76	2.71	56.9328
		6	151	1.97	4.66	2.69	57.7253
		7	156	1.39	5.37	3.98	74.1155
		8	161	1.17	4.16	2.99	71.875
		9	166	1.24	4.73	3.49	73.7844
		10	171	1.29	3.77	2.48	65.7825
		11	176	1.62	4.65	3.03	65.1613
		12	181	1.75	5.34	3.59	67.2285
		13	186	1.63	4.79	3.16	65.9708
		14	191	1.54	4.84	3.3	68.1818
		15	196	1.67	4.89	3.22	65.8487
		16	201	1.52	4.94	3.42	69.2308
		17	206	1.73	5.11	3.38	66.1448
		18	211	1.46	4.99	3.53	70.7415
		19	216	1.7	4.95	3.25	65.6566
			Average	1.57158	4.72158	3.15	66.3868
			STD	0.231409	0.476536	0.499842	6.21635
#7	U-M	1	19	0.9	5.28	4.38	82.9545
		2	24	0.73	5.61	4.88	86.9875
		3	29	0.73	5.87	5.14	87.5639
		4	34	0.79	6.17	5.38	87.1961
		5	39	0.63	6.21	5.58	89.8551
		6	44	0.73	6.88	6.15	89.3895
		7	49	0.73	6	5.27	87.8333
		8	54	0.71	3.65	2.94	80.5479
		9	59	0.74	6.21	5.47	88.0837
		10	64	0.73	5.97	5.24	87.7722
		11	69	0.74	3.31	2.57	77.6435
		12	74	0.71	6.18	5.47	88.5113
		13	79	0.7	6.1	5.4	88.5246
		14	84	0.72	4.84	4.12	85.124
		15	89	0.78	6.21	5.43	87.4396
		16	94	0.73	6.23	5.5	88.2825
		17	99	0.77	6.58	5.81	88.2979
		18	104	0.69	5.76	5.07	88.0208
			Average	0.736667	5.72556	4.98889	86.6682
			STD	0.0523874	0.908651	0.911975	3.09958
#7	HV/U-M	1	154	1.64	4.17	2.53	60.6715
		2	159	1.79	4.71	2.92	61.9958
		3	164	1.94	4.28	2.34	54.6729
		4	169	1.99	4.13	2.14	51.816
		5	174	2.24	4.44	2.2	49.5495
		6	179	2.14	3.6	1.46	40.5556
		7	184	2.4	4.37	1.97	45.0801
		8	189	2.46	4.1	1.64	40
		9	194	2.27	3.6	1.33	36.9444
		10	199	2.6	4.4	1.8	40.9091
		11	205	2.7	3.74	1.04	27.8075
		12	210	2.86	4.35	1.49	34.2529
		13	215	3.04	4.48	1.44	32.1429
		14	220	2.91	4.27	1.36	31.8501
		15	225	2.96	4.4	1.44	32.7273
		16	230	2.78	4.41	1.63	36.9615
		17	235	1.8	3.18	1.38	43.3962
			Average	2.38353	4.15471	1.77118	42.4314
			STD	0.438432	0.38622	0.488887	9.93068
#8	BMS	1	23	0.88	3.98	3.1	77.8894
		2	28	1.12	4.2	3.08	73.3333
		3	33	1.81	4.29	2.48	57.8089
		4	38	1.89	4.56	2.67	58.5526
		5	43	2.36	4.71	2.35	49.8938
		6	48	2.14	4.23	2.09	49.409
		7	53	2.28	4.06	1.78	43.8424
		8	58	2.58	4.23	1.65	39.0071
		9	63	2.51	4.99	2.48	49.6994
		10	68	2.74	4.73	1.99	42.0719
		11	73	2.83	5.13	2.3	44.8343
		12	78	2.7	5.02	2.32	46.2151
		13	83	2.69	5.45	2.76	50.6422
		14	88	2.54	5.03	2.49	49.503
		15	93	2.55	3.75	1.2	32
		16	98	2.49	5.52	3.03	54.8913
		17	103	2.31	4.87	2.56	52.5667
		18	1.8	2.01	3.47	1.46	42.0749
			Average	2.24611	4.56778	2.32167	50.7909
			STD	0.524077	0.560422	0.529226	10.8684
#8	U-M	1	158	0.88	3.81	2.93	76.9029
		2	163	1.03	3.53	2.5	70.8215
		3	168	1.17	3.52	2.35	66.7614
		4	173	1.26	3.19	1.93	60.5016
		5	178	1.38	3.31	1.93	58.3082
		6	183	1.41	3.38	1.97	58.284
		7	189	1.23	2.74	1.51	55.1095
		8	194	1.11	2.55	1.44	56.4706
		9	199	1.01	2.71	1.7	62.7306
		10	204	0.79	3.05	2.26	74.0984
		11	209	0.73	3.23	2.5	77.3994
		12	214	0.68	3.65	2.97	81.3699
		13	219	0.65	3.89	3.24	83.2905
		14	224	0.69	3.41	2.72	79.7654
		15	229	0.68	3.42	2.74	80.117
		16	234	0.72	3.15	2.43	77.1429
		17	239	1.01	2.48	1.47	59.2742
			Average	0.966471	3.23647	2.27	69.3146
			STD	0.25312	0.405476	0.541262	9.74337
#9	U-M	1	54	0.68	1.7	1.02	60
		2	59	0.65	5.29	4.64	87.7127
		3	64	0.67	5.84	5.17	88.5274
		4	69	0.68	5.69	5.01	88.0492
		5	74	0.86	6.07	5.21	85.832
		6	79	0.74	6.78	6.04	89.0855
		7	84	0.64	6.29	5.65	89.8251
		8	89	0.63	5.9	5.27	89.322
		9	94	0.62	5.5	4.88	88.7273
		10	99	0.71	5.43	4.72	86.9245
		11	104	0.72	5.66	4.94	87.2792
		12	109	0.76	5.44	4.68	86.0294
		13	114	0.77	5.02	4.25	84.6614
		14	119	0.74	6.1	5.36	87.8689
		15	124	0.85	5.93	5.08	85.6661
		16	129	0.93	6.05	5.12	84.6281
		17	134	1.16	5.32	4.16	78.1955
			Average	0.753529	5.53	4.77647	85.1961
			STD	0.131773	1.04353	1.04002	6.82499
